# Supplementary material for: Tethering of vesicles to the Golgi by GMAP210 controls LAT delivery to the immune synapse
Source: Nat Commun. 2019 Jun 28;10:2864. doi: 10.1038/s41467-019-10891-w (PMC6599081; doi:10.1038/s41467-019-10891-w)
Supplement: Supplementary file 6 — Source Data [file 41467_2019_10891_MOESM6_ESM.xlsx]

## Sheet: Figure 1
Figure 1a)							Figura 1c)

## Sheet: Figure 2
Figure 2a)								Figure 2c)							Figure 2d)
								Pearson R Value							Upper Panel					Upper Panel
								0 min	5 min	10 min	15 min	30 min		Number of puncta	GMAP		LAT			GM130		LAT
								0.72	0.48	0.58	0.51	0.64			Poly-Lys	α-CD3/αCD28	Poly-Lys	α-CD3/αCD28		Poly-Lys	α-CD3/αCD28	Poly-Lys	α-CD3/αCD28
								0.72	0.62	0.36	0.63	0.4			0.201094	0.286092	0.16761	0.350824		0	0.0833778	0.0231379	0.167418
								0.52	0.65	0.52	0.72	0.6			0.128399	0.340306	0.081065	0.331009		0	0.00870765	0.00501831	0.352849
								0.55	0.68	0.71	0.62	0.24			0.207063	0.328654	0.15421	0.296925		0.00968332	0.0199757	0	0.373209
								0.23	0.65	0.79	0.8	0.33			0.241465	0.356221	0.248889	0.293946		0.0194631	0.132232	0.00411444	0.201238
								0.52	0.54	0.61	0.56	0.4			0.100751	0.263845	0.083574	0.208658		0.014978	0.117769	0.00257329	0.444338
								0.61	0.54	0.67	0.56	0.54			0.112345	0.296029	0.0906022	0.291952		0.00453898	0.00491105	0.00740241	0.486226
								0.47	0.54	0.52	0.71	0.33			0.151915	0.516504	0.141421	0.513143		0.0129561	0.172366	0.00563104	0.542754
								0.34	0.46	0.64	0.56	0.28			0.201154	0.297491	0.172121	0.302957		0	0.172366	0.00558994	0.433662
								0.41	0.55	0.57	0.56	0.5			0.242718	0.345405	0.271466	0.368401		0	0.114144	0.00322564	0.34094
								0.37	0.6	0.57	0.72	0.57			0.23382	0.0523576	0.201624	0.290633		0	0.266433	0.00214629	0.31495
								0.34	0.61	0.65	0.54	0.36			0.0108387	0.385085	0.0328947	0.424052		0	0.0153427	0.004294	0.187993
								0.38	0.65	0.65	0.56	0.44			0.25531	0.425316	0.211099	0.433753		0	0.0133387	0.00256939	0.464999
								0.38	0.66	0.64	0.6	0.42			0.169416	0.468588	0.213573	0.364062		0	0.141999	0.0268348	0.480018
								0.52	0.37	0.57	0.79	0.61			0.190892	0.374213	0.146067	0.424441		0	0.0118803	0.0305255	0.4204
								0.25	0.7	0.68	0.64	0.61			0.277112	0.353507	0.281025	0.403522		0.0198337	0.0996492	0.0027862	0.316433
								0.42	0.76	0.67	0.5	0.77			0.200278	0.386672	0.223659	0.350885		0	0.0330013	0.0485349	0.401914
								0.62	0.5	0.64	0.64	0.5			0.0804307	0.344862	0.0864761	0.364667		0.00700421	0.00979992	0.0494759	0.246289
								0.61	0.63	0.68	0.58	0.24			0.226581	0.385739	0.207632	0.368859		0	0.0719263	0.00839693	0.601116
								0.45	0.59	0.76	0.64	0.28			0.204516	0.324987	0.232919	0.285308		0	0.182649	0.00286508	0.308348
								0.54	0.7	0.8	0.55	0.31			0.134333	0.353533	0.147602	0.489788		0	0.277262	0	0.333176
								0.46	0.69	0.77	0.61	0.34			0.192249	0.346318	0.186248	0.335334		0	0.0420705	0.00283308	0.399219
								0.62	0.57	0.71	0.72	0.52			0.026059	0.272109	0.0724274	0.211339				0	0.311019
								0.63	0.57	0.75	0.6	0.73			0.110973	0.339754	0.106583	0.319862				0.0034389	0.321841
								0.66	0.61	0.73	0.67	0.36			0.119711	0.213084	0.0651662	0.0560458				0	0.479978
								0.39	0.61	0.74	0.61	0.32			0.397012	0.138785	0.178458	0.174776				0.00228904	0.396085
								0.55	0.72	0.74	0.56	0.38			0.229442	0.228975	0.114051	0.309341				0.00411617	0.331175
								0.59	0.63	0.77	0.72	0.74			0.0852893	0.26984	0.15751	0.252493				0.00507965	0.152453
								0.67	0.69	0.73	0.63	0.53			0.047953	0.237053	0.0556644	0.305274				0	0.104264
								0.66	0.46	0.77	0.53				0.125346	0.180646	0.217888	0.20725				0	0.278301
								0.64	0.55	0.7	0.44				0.0763872	0.265308	0.152956	0.327727				0.00255896	0.0568294
								0.72	0.47	0.58	0.36				0.150682	0.337029	0.156177	0.37468				0.00914598	0.334123
								0.64	0.58	0.75	0.63					0.260752		0.182653				0	0.253759
								0.66	0.61	0.68	0.69					0.250062		0.259446				0	0.102717
								0.59	0.61	0.78						0.4065		0.31083				0.0101146	0.196875
								0.57	0.49	0.72						0.306591		0.300105				0.0055345	0.382666
									0.79	0.43												0.00521042	0.419911
									0.61	0.74												0	0.308181
									0.35	0.74												0	0.335803
										0.79												0.00921938	0.131314
										0.79												0.00527919	0.377809
										0.78												0.0108605	0.279053
																						0.0026162	0.145223
																						0.00234216	0.268497
Figure 2e)								Figure 2g)														0	0.0441135
Pearson R value																						0	0.548023
GMAP-GFP/LAT	GM130/LAT																					0	0.257296
0.912	0.45																					0.00221267	0.37272
0.901	0.461																					0	0.391307
0.9	0.406																					0	0.302785
0.928	0.508																					0.00393577	0.151219
0.989	0.404																					0.00609257	0.306743
0.87	0.376																					0.00350525	0.304555
0.884	0.666
0.895	0.42
0.869	0.48
0.888	0.474
0.917	0.512
0.862	0.486
0.901	0.594
0.889	0.602
0.881	0.55
0.809	0.735
0.867	0.54
0.909	0.51
0.925	0.414
0.878	0.288
0.751	0.632
0.915	0.637
0.926	0.437
0.919	0.55
0.89	0.525
0.823	0.663
0.87	0.564
0.929	0.385
0.832	0.528
0.846	0.616
0.869	0.525
0.733	0.591
0.919	0.545
	0.619
	0.502
	0.633
	0.632
	0.628
	0.541
	0.581
	0.39
	0.411
	0.568
	0.33
	0.792
	0.722
	0.678
	0.761
	0.801

## Sheet: Figure 3
Figure 3 b								Figure 3d					Figure3 F
	LAT								P-LAT					LAT								P-LAT								P-ZAP
	ShC	Sh3	Sh8	ShC+SEE	Sh3+SEE	Sh8+SEE			ShC+SEE	Sh3+SEE	Sh8+SEE			Poly-Lys			anti-CD3/CD28					Poly-Lys			anti-CD3/CD28					Poly-Lys			anti-CD3/CD28					CD3-ζ-GFP
Eperiment1	0.275687	0.200843	0.215842	0.216418	0.173256	0.18388		Eperiment1	4.1633	4.2779	5.68			ShC	Sh3	Sh8	ShC	Sh3	Sh8			ShC	Sh3	Sh8	ShC	Sh3	Sh8			ShC	Sh3	Sh8	ShC	Sh3	Sh8			Poly-Lys			anti-CD3/CD28
	0.102583	0.102905	0.240696	0.23875	0.241289	0.270918			3.5765	5.11	2.6		Experiment1				0.55521	0.189301	0.432262		Experiment1	0.463173	0.382055	0.183362	0.321863	0.118636	0.34893		Experiment1	0.307716	0.279636	0.314825	0.223876	0.486958	0.537523		Experiment1	0.0985296	0.260341	0.08835	0.140039	0.140309	0.216313
	0.149917	0.266881	0.183553	0.247792	0.22732	0.256939			2.3917	2.7796	3.53						0.756971	0.313736	0.374221			0.324951	0.301816	0.265764	0.34405	0.235964	0.406519			0.0827672	0.187364	0.198343	0.452956	0.693027	0.388459			0.124059	0.180279	0.0956893	0.148364	0.141809	0.34415
	0.118373	0.265112	0.162156	0.383558	0.373705	0.255636			9.2987	3.3509	2.99						0.485347	0.250981	0.188127			0.134938	0.365612	0.124814	0.483336	0.168664	0.457308			0.279221	0.253339	0.242768	0.370178	0.471596	0.414134			0.16877	0.247663	0.0416297	0.225469	0.147653	0.402614
	0.138083	0.249061	0.156765	0.320058	0.259943	0.19088			4.1965	4.4819	3.7						0.49263	0.225836	0.306581			0.160421	0.319174	0.233943	0.335565	0.23986	0.376287			0.298579	0.239012	0.151631	0.318716	0.569745	0.695281			0.128805	0.137809	0.179502	0.289169	0.176134	0.286791
	0.115722	0.180903	0.233875	0.390462	0.239468	0.268009			2.6907	2.5876	7.82						0.414778	0.397	0.276318			0.33609	0.484356	0.218502	0.384232	0.322469	0.469014			0.185385	0.27837	0.152707	0.350632	0.528218	0.613738			0.10016	0.238686	0.117007	0.319099	0.178121	0.408912
	0.104374	0.243156	0.218722	0.270499	0.273416	0.355897			3.5474	2.7235	2.46						0.502688	0.12743	0.310701			0.29823	0.330822	0.168166	0.488837	0.0643072	0.406556			0.171909	0.27837	0.24539	0.354308	0.44844	0.395599			0.0958527	0.245176	0.126488	0.251399	0.178735	0.301855
	0.212314	0.115271	0.152887	0.291173	0.290567	0.332847			4.47	3.5145	2.76						0.511788	0.246325	0.320446			0.183303	0.383875	0.174467	0.669487	0.126634	0.343205			0.0706445	0.215418	0.313336	0.485846	0.547571	0.638236			0.295853	0.15759	0.277959	0.281102	0.179317	0.333868
	0.242201	0.255125	0.100665	0.294931	0.24196	0.314868			3.6344	4.3176	4.59						0.660222	0.312001	0.289768			0.290046	0.250979	0.32411	0.378187	0.173537	0.283014			0.214074	0.178587	0.149311	0.549812	0.574813	0.43522			0.233441	0.0620916	0.213411	0.350282	0.18762	0.224621
	0.114071	0.127476	0.304916	0.26034	0.335565	0.219524			5.9541	4.6787	4.04						0.732847	0.219424	0.249342			0.289146	0.356179	0.18445	0.420379	0.113874	0.33219			0.227597	0.116643	0.15053	0.465593	0.489406	0.291077			0.244395	0.0966362	0.270156	0.18661	0.19907	0.126537
		0.256991	0.249764	0.229514	0.324501	0.307099			3.67	2.2241	4.46						0.809481	0.346668	0.283407			0.264847	0.421131	0.256716	0.366644	0.216198	0.474353			0.231608	0.270329	0.0539741	0.457805	0.587326	0.507488			0.153387	0.101432	0.204763	0.172057	0.209439	0.454826
		0.195276	0.154668	0.213743	0.272612	0.333902			3.3971	4.0736	3.76							0.209258	0.329748			0.0846425	0.414383	0.0882692	0.39762	0.294978	0.335019			0.299848	0.431985	0.231825	0.461193	0.297591	0.383566			0.0584476	0.0241649	0.104306	0.303875	0.21224	0.211974
		0.16725	0.242503	0.287372	0.293274	0.31121			7.4802	3.0717	2.88							0.301044	0.276631			0.158709	0.204492	0.171281	0.319404	0.348827	0.337077			0.230218	0.349143	0.247157	0.450355	0.603804	0.603585			0.0860925	0.00933616	0.108641	0.256691	0.217338	0.162987
		0.161572	0.198878	0.256395	0.252518	0.232558			4.5006	2.4372	2.99								0.352815			0.43251	0.270345	0.0987813	0.399325	0.257104	0.405573			0.271032	0.245961	0.315515	0.41412	0.592846	0.51048						0.404481
		0.231548	0.208721	0.313677	0.236336	0.251187			5.8968	5.1035	2.89								0.179116			0.29411	0.376424	0.282302	0.510647	0.161832	0.358586			0.236159	0.216515	0.299482	0.620946	0.62813	0.656753						0.362078
		0.199491	0.186754	0.304007	0.333758					2.6094	2.5								0.219562			0.272135	0.259525	0.096302	0.42835	0.192189	0.272705			0.159188	0.160061	0.377737	0.613941	0.519726	0.690898						0.121312
		0.263879	0.184956	0.210785	0.301748					2.002												0.243307	0.363015	0.0894834	0.511775	0.408246	0.396201			0.106087	0.126392	0.248421	0.397895	0.429469	0.633334						0.223556
		0.159895	0.276246	0.414061	0.214503					4.7711			Experiment2	0.332937	0.363177	0.249715	0.596387	0.245793	0.438704			0.177976	0.38182	0.0874534	0.403707	0.233712	0.197709					0.249707	0.408804	0.511201	0.627066						0.220747
		0.153373	0.130279	0.292472	0.227477					5.3427				0.159669	0.115872	0.351304	0.500493	0.318797	0.542897			0.0607819	0.300525	0.201008	0.557332	0.257687	0.261972						0.443053	0.465309	0.514868						0.255839
			0.14265	0.399291	0.222404					5.02				0.208611	0.298133	0.13655	0.549719	0.251765	0.490595			0.248326		0.248767	0.372319	0.347758	0.38987						0.59022	0.723183	0.357443						0.139427
				0.368142						2.6				0.261418	0.332891	0.37599	0.542925	0.263669	0.318476			0.324477		0.211757	0.356624	0.155994	0.407862						0.356746	0.605065	0.61659
				0.282205						2.5635				0.246063	0.27355	0.288762	0.472614	0.20872	0.386689			0.403614		0.234514	0.458142	0.266093	0.385578						0.323525	0.590861	0.336038
				0.304313						2.35				0.0974383	0.263587	0.305264	0.470366	0.270164	0.328757			0.135064		0.132925	0.389515	0.168308	0.429132						0.369097	0.519254	0.590177
				0.347973						3.31				0.264819	0.162455	0.247809	0.422687	0.197217	0.469282			0.0871931			0.452093	0.414479	0.390692						0.46614	0.472373	0.486487		Experiment2	0.140433	0.0758728	0.20543	0.408875	0.225133	0.198758
				0.395841						5.1105				0.132117	0.0702369	0.245494	0.384561	0.377089	0.587994						0.416225	0.379809	0.359089						0.353352	0.630987	0.643666			0.0888457	0.0911127	0.232307	0.374904	0.232818	0.0757025
				0.276616										0.172441	0.437175	0.260259	0.566077	0.170323	0.372945						0.438538	0.33272	0.040322						0.34438					0.166476	0.196356	0.302371	0.322348	0.237867	0.409689
				0.394049				Eperiment2	4.3342	3.9511	2.42			0.10903	0.266365	0.242335	0.487319	0.344923	0.602027						0.310932	0.475532	0.166791						0.370837					0.166795	0.132295	0.28793	0.242305	0.241585	0.275933
				0.267701					3.2753	4.4436	4.47			0.203274	0.248231	0.0475888	0.525849	0.167576	0.44528						0.310527	0.210737	0.236423											0.23432	0.192463	0.119677	0.242578	0.242503	0.478756
									3.4305	1.3293	3.36			0.0680383	0.249329	0.349278	0.597531	0.288197	0.582543						0.276132	0.355398	0.268512		Experiment2	0.114027	0.407786	0.421469	0.105028	0.0702282	0.247912			0.202505	0.0355006	0.267551	0.27175	0.248596	0.387387
Eperiment2	0.225181	0.203712	0.166518	0.282198	0.324374	0.231585			2.5	2.7926	1.13			0.156421	0.336683	0.205206	0.446649	0.261508	0.507371						0.441675	0.424592	0.424845			0.170191	0.340661	0.285373	0.146637	0.0650416	0.175896			0.149821	0.157249		0.250488	0.248799	0.327984
	0.204623	0.148396	0.194864	0.310112	0.260779	0.270016			4.14	4.2371	2.6			0.0953818	0.11953	0.166117	0.591887	0.274504	0.449195						0.314212					0.258926	0.283424	0.133269	0.187171	0.334064	0.111471			0.0850572	0.0122185	0.14784	0.178717	0.255024	0.230402
	0.160138	0.266053	0.169475	0.335468	0.278126	0.210414			3.79	2.9306	1.98			0.276366	0.210737	0.148329	0.603165	0.231001	0.485508						0.469439					0.231413	0.108206	0.0619057	0.193541	0.119114	0.0457848			0.234328	0.0201873	0.250839	0.238841	0.260948	0.234072
	0.298619	0.154146	0.153257	0.325098	0.36552	0.373677			2.9496	4.8824	2.49			0.337045	0.411262	0.297494	0.555221	0.163772	0.43109						0.411263					0.193124	0.260873	0.213889	0.200145	0.210941	0.225113			0.190987	0.075607	0.160795	0.262094	0.265873	0.298123
	0.175201	0.140579	0.199334	0.29495	0.283458	0.257179			3.6053	4.1838	2.41			0.271185	0.32532	0.213492	0.600896	0.140034	0.413697						0.383907					0.256204	0.148112	0.117747	0.223393	0.183036	0.0619952			0.240961	0.148234	0.130172	0.285159	0.268985	0.177685
	0.228014	0.301591	0.134552	0.295277	0.272376	0.21868			2.6422	4.6698	2.4			0.27292	0.128839	0.074523	0.528775	0.260261	0.598849											0.306955	0.211082	0.328348	0.253612	0.232995	0.240529			0.213602	0.191912	0.110698	0.295549	0.277108	0.202243
	0.183407	0.253655	0.194179	0.367158	0.306915	0.231705			2.75	1.6706	1.96			0.162085	0.238428	0.306373	0.536561	0.23221	0.399679		Experiment2	0.108658	0.107167	0.129801	0.158399	0.192605	0.235226			0.194502	0.309823	0.200321	0.312332	0.196448	0.0732193						0.233488	0.277569	0.292331
	0.178003	0.220526	0.20918	0.31274	0.318939	0.138125			4.14	2.7168	4			0.110828	0.21221	0.260621	0.576032	0.147787	0.448943			0.0163601	0.0521111	0.12702	0.351091	0.289776	0.203713			0.336817	0.40658	0.228904	0.315846	0.0837763	0.0240544						0.207445	0.282945	0.341428
	0.139171	0.122442	0.213264	0.312402	0.27576	0.363206			2.3	2.3297	1.73			0.286756	0.304888	0.237645	0.644781	0.216644	0.538657			0.0782946	0.100224	0.0609637	0.281902	0.352966	0.296147			0.348772	0.438446	0.112797	0.343892	0.0890482	0.080273						0.195414	0.284754	0.174752
	0.223333	0.221131	0.244001	0.312243	0.201205	0.24184			5.4212	2.7872	4.2			0.156141			0.584582	0.217814	0.440855			0.138969	0.104988	0.173901	0.3125	0.35227	0.194102			0.0475985	0.458788	0.200435	0.260977	0.136615	0.415085						0.169905	0.299119	0.17527
	0.191054	0.152045	0.228917	0.341355	0.41006	0.316851			3.4532	2.956	1.67			0.0368216			0.613468	0.13893	0.465689			0.266404	0.120406	0.115503	0.233078	0.234567	0.260986			0.0428411	0.252559	0.0959619	0.271098	0.302087	0.275055						0.366638	0.309678	0.152576
		0.234397	0.365178	0.306689	0.249628	0.331776			4.16	3.1924	1.4						0.59097	0.323073	0.355909			0.171687	0.0795072	0.0736681	0.320429	0.303042	0.190319			0.0221862	0.0554373	0.222642	0.0593192	0.234739	0.450257						0.379544	0.321152	0.263829
		0.2754	0.205472	0.484314	0.290246	0.307927			4.9842	2.743	2.85						0.607623	0.111326	0.569656			0.231279	0.142154	0.206854	0.335545	0.167466	0.363636			0.0315274	0.0554373	0.146356	0.272648	0.287611	0.384656						0.351998	0.331783	0.231356
		0.238929	0.184134	0.186144	0.29259	0.308916			5.5687	3.3059	2.56						0.575652	0.231012	0.558146			0.196838	0.118133	0.109701	0.234516	0.0813668	0.292279			0.252436	0.0523392	0.210256	0.281246	0.300862	0.229248						0.346452	0.33487	0.141219
		0.215814	0.118428	0.378815	0.15882	0.322006			3.7	4.4534	4.64						0.618952	0.210375	0.410795			0.210886	0.124549	0.146398	0.330471	0.245054	0.136314			0.063242	0.144944	0.122566	0.167446	0.287478	0.434411						0.353535		0.22271
		0.282506	0.132256	0.365982	0.286895	0.275336				2.6395	2.3						0.536873	0.184032	0.467501			0.147591	0.261981	0.096213	0.31072	0.300905	0.432922			0.0187846	0.277461	0.167354	0.319494	0.0650664	0.385839						0.351476
		0.109803	0.157304	0.41242	0.359537	0.340825				4.6067	2.62						0.534974	0.424579				0.330271	0.266735	0.281146	0.416948	0.154304	0.163914			0.269431	0.305176	0.258631	0.235863	0.063278	0.256735						0.295021
		0.203106		0.22715	0.242453	0.209963				2.4005	2.58						0.218304	0.486747				0.203323	0.265523	0.0705524	0.294703	0.187196	0.132007			0.353699	0.216546	0.118093	0.405349	0.237818	0.516867
		0.12507		0.268204	0.333463					3.723							0.550451	0.226215				0.277236	0.253088	0.0642475	0.395117	0.328843	0.0947097			0.248109	0.0817492	0.31851	0.453935	0.212671	0.461574		Experiment3	0.0573605	0.232678	0.0645415	0.345932	0.230715	0.177496
		0.138409		0.448772	0.355201					2.5663							0.58378	0.242522				0.19738	0.181921	0.147073	0.135316	0.166715	0.0704845				0.527991	0.199701	0.233581		0.416304			0.253428	0.128777	0.0380633	0.361753	0.260439	0.324212
		0.143349		0.288375	0.193162					2.6877							0.643032	0.274193				0.208138	0.124262	0.155857	0.273727	0.11881	0.241533						0.424499		0.320643			0.0612265	0.117895	0.11606	0.38752	0.24903	0.135089
		0.221558		0.337358	0.231006					4							0.624768	0.197816				0.283884	0.290368	0.159602	0.33989	0.175545	0.0830597											0.139537	0.124552	0.139834	0.37604	0.256324	0.338773
		0.161224		0.221888	0.136561					4.5567							0.61975	0.254262				0.12961	0.041497	0.108593	0.235729	0.284246	0.320691		Experiment3	0.221277	0.140445	0.153521	0.201343	0.308874	0.182044			0.076486	0.0410464	0.178763	0.416643	0.385376	0.234294
		0.23445		0.239954	0.247635					2.3196							0.539563	0.238361				0.147804	0.166667	0.15591	0.34481	0.14891	0.342654			0.025608	0.151425	0.111965	0.0911735	0.306653	0.253653			0.155128	0.121643	0.0404164	0.353606	0.284985	0.240306
		0.257019		0.362937	0.206884					1.1956							0.521787					0.130133	0.100006	0.187936	0.292744	0.236874	0.194309			0.236902	0.223842	0.134088	0.110065	0.4986	0.190557			0.0686339	0.0946657	0.0959935	0.300699	0.263594	0.314707
		0.205025		0.33023	0.175493					4.4693							0.308275					0.121866	0.0597489	0.212059	0.187433	0.268129	0.224512			0.276569	0.201635	0.25195	0.124891	0.255002	0.343824			0.0582732	0.0899022	0.0978193	0.411887	0.454342	0.317325
		0.158103		0.298854	0.284426					3.7524							0.476338					0.0626367		0.152628	0.161442	0.232515	0.142718			0.280183	0.245734	0.142927	0.191175	0.409894	0.329149			0.163956	0.214892	0.0916745	0.187322	0.431201	0.302539
		0.337746		0.29467	0.160037					3.6515														0.110405	0.174326		0.101788			0.156552	0.329859	0.178981	0.256609	0.324943	0.383046			0.165566	0.162347	0.0160289	0.160302	0.165251	0.35518
		0.163336		0.353562	0.216595					2.6			Experiment3	0.138274	0.058776	0.545905	0.233161	0.255512	0.439795					0.198341	0.22692		0.0969694			0.0502143	0.248483	0.0975396	0.258285	0.381316	0.342195			0.0279457	0.0852096	0.0849185	0.28352	0.247512	0.236969
				0.241765	0.27976					3.1436				0.110624	0.0269675	0.558643	0.244487	0.29773	0.381234					0.269423			0.0205714			0.179673	0.154111	0.0546414	0.187309	0.174981	0.279366			0.0935629	0.00924556	0.016399	0.386953	0.132515	0.244982
				0.266565	0.405024					2.3165				0.0715955	0.256891	0.100919	0.252336	0.324216	0.407531								0.204585			0.150022	0.170416	0.161579	0.253776	0.290555	0.400789			0.00569175	0.0068315	0.0134838	0.241076	0.225504	0.188994
					0.257683					2.8593				0.137262	0.413528	0.0633275	0.254898	0.335671	0.384344											0.142943	0.102869	0.118872	0.3407	0.374313	0.398202			0.161138	0.0632664	0.177961	0.272998	0.233585	0.240866
					0.324486					4.2494				0.531082	0.320529	0.195034	0.263936	0.532334	0.423585		Experiment3	0.154185	0.276712	0.134235	0.310751	0.062251	0.283855			0.087323	0.161943	0.0701853	0.112633	0.213249	0.344393			0.193738	0.0324036	0.0382403	0.177614	0.196537	0.216488
					0.332796					2.8445				0.558036	0.200263	0.154974	0.273094	0.567952	0.527062			0.1631	0.163578	0.128919	0.422754	0.258733	0.367812			0.080003	0.327475	0.12416	0.255163	0.346109	0.255003			0.196548	0.0575613	0.0740943	0.228518	0.16222	0.214669
					0.297662					4.0103				0.794773	0.279951	0.066546	0.277577	0.388705	0.295207			0.184522	0.230851	0.198893	0.240385	0.160945	0.202007			0.0664113	0.162629	0.137242	0.280881	0.346109	0.280059			0.0348461	0.0971704	0.154727	0.203969	0.416533	0.286183
					0.201105					2.19				0.703023	0.310497	0.0960061	0.294062	0.43983	0.452425			0.160586	0.21376	0.20566	0.248341	0.131139	0.387555			0.118581	0.166777	0.136711	0.177321	0.465907	0.344248			0.0494274	0.0642023	0.174263	0.225937	0.338898	0.161168
					0.326837					2.6402				0.704473	0.343718	0.0737446	0.315574	0.440791	0.565004			0.120353	0.226764	0.270281	0.177467	0.267794	0.209083			0.0811447	0.283086	0.22661	0.187632	0.511736	0.327464			0.0417334	0.139438	0.136669	0.227348	0.422124	0.161168
					0.30803					2.9603				0.73014	0.644164	0.130281	0.319586	0.242592	0.366078			0.245726	0.181726	0.288797	0.165699	0.217722	0.172233			0.116779	0.164583	0.0202239	0.337078	0.379238	0.297794			0.00867285	0.0294422		0.24978	0.392993	0.14887
					0.352134					3.6567				0.754256	0.217347	0.25686	0.321462	0.291967	0.555691			0.280621	0.2263	0.158423	0.285221	0.272085	0.186419			0.274248		0.112944	0.199502	0.374875	0.311787			0.0130819	0.16023		0.320008	0.23626	0.318582
					0.263515					1.68				0.387781	0.0320447	0.202187	0.323087	0.303641	0.447362			0.305973	0.259506	0.256268	0.121148	0.184918	0.0822063						0.236589	0.337003	0.255574			0.328256			0.378696	0.162849	0.306505
					0.145436									0.399204	0.288901	0.0766082	0.342069	0.152249	0.434786			0.232995	0.287592	0.187776	0.384343	0.167951	0.20206						0.365656	0.225512	0.0833747						0.182474	0.407312	0.327514
					0.335404				P-ZAP					0.525107	0.733186	0.401595	0.347137	0.24045	0.275174			0.218189	0.241669	0.237937	0.252202	0.240168	0.159194						0.133164	0.466992	0.16913						0.237446	0.400587	0.303292
					0.380762				ShC+SEE	Sh3+SEE	Sh8+SEE			0.546042	0.570904	0.27495	0.356924	0.161981	0.449374			0.200139	0.283551	0.299503	0.154032	0.263024	0.234063							0.318668	0.260057						0.258681	0.436513	0.241911
								Eperiment1	3.4488	4.9994	2.0828			0.520243	0.784674	0.5695	0.35774	0.553087	0.216921			0.11687		0.0764059	0.347273	0.154235	0.176044							0.186562	0.382321						0.241558	0.375055	0.205705
	CD3ζ-GFP								3.101	5.3439	5.0637			0.463787	0.536082	0.542921	0.370915	0.47985	0.216261						0.427119	0.260991	0.24006								0.288513								0.303978
	ShC	Sh3	Sh8	ShC+SEE	Sh3+SEE	Sh8+SEE			3.0979	2.9068	3.065			0.511706	0.163824	0.432944	0.405832	0.561243	0.271443						0.367843	0.247472	0.119364																0.271609
Eperiment1	0.159009	0.120941	0.251896	0.417613	0.344613	0.340361			2.6875	3.0429	3.9074			0.448079	0.0122761	0.70753	0.437214	0.32718	0.174166						0.385663
	0.200369	0.17505	0.217216	0.360833	0.411071	0.205475			3.6605	1.943	3.1983			0.049556	0.0614881	0.510129	0.488281	0.487201	0.210385						0.286016
	0.0959206	0.146925	0.204684	0.244208	0.444801	0.196331			1.6782	4.5165	2.9714			0.148373	0.067864	0.540181	0.514954	0.419011	0.548376
	0.11142	0.158859	0.189844	0.313249	0.352008	0.263001			2.6	3.6606	2.2041			0.0941265	0.072715	0.0658061	0.579657	0.414431	0.329588
	0.184107	0.21488	0.210939	0.304704	0.410933	0.309328			3.9516	2.621	2.0901			0.319411	0.0810425	0.36169	0.704741		0.453094
	0.249953	0.162745	0.280996	0.346065	0.297979	0.400437			2.5131	2.6715	2.6298			0.303384			0.717914		0.624299
	0.133983	0.100536	0.253743	0.287555	0.362821	0.511986			2.6915	2.7418	2.8531			0.220886			0.843974		0.229043
	0.122091	0.21717	0.26545	0.390097	0.280278	0.263809			2.2962	3.2602	4.6443			0.307579			0.877043
	0.340745	0.239227	0.124603	0.273223	0.198019	0.218952			3.6766	4.8105	3.7276			0.18285			0.717914
	0.224156	0.365237	0.159086	0.231921	0.323337	0.266523			3.3604	3.8468	2.44			0.0724587			0.843974
	0.203305	0.386951	0.147771	0.303605	0.18316	0.320851			2.4105	3.0146	2.3487						0.877043
	0.0964218	0.211173	0.206958	0.263717	0.274364	0.291952			3.095	3.1736	2.743						0.704741
	0.134722	0.211809	0.0997075	0.349568	0.394985	0.38085			5.4713	2.7653	2.2811
	0.162748	0.132566	0.1569	0.102069	0.265058	0.397329			5.7176	3.3732	1.5872		Experiment4	0.182932	0.142247	0.249791	0.371706	0.261569	0.286693
	0.141141	0.162037	0.167216	0.30489	0.273591	0.304043			2.5272	4.4954	3.0741			0.125953	0.0824103	0.253714	0.329843	0.339062	0.191949
	0.192113	0.30801	0.196039	0.239028	0.393581	0.373084			2.8217	2.6079	2.8198			0.194825	0.266573	0.189339	0.326359	0.146649	0.170992
	0.160296	0.197575	0.182069	0.412276	0.386445	0.219972			1.6974	1.6915	3.2288			0.219706	0.295821	0.201298	0.34082	0.0936388	0.229846
	0.2098	0.176099	0.192879	0.346015	0.241422	0.315277			1.6523	3.9239	2.6851			0.179365	0.223807	0.216479	0.330942	0.141508	0.189159
	0.213338	0.137228	0.21142	0.226436	0.287426	0.229656			3.1161	2.3462	2.7158			0.211022	0.195843	0.295334	0.312903	0.128284	0.0990038
	0.262817	0.225759	0.22061	0.360065	0.290037	0.345694			2.4504	3.4079	4.3869			0.236838	0.141305	0.28919	0.188132	0.0656861	0.146633
	0.254486	0.305292	0.154587	0.447883	0.372051	0.319206			2.3	3.4009	1.7364			0.26922	0.232635	0.18598	0.169113	0.11022	0.11406
	0.194076	0.132991	0.168654	0.260042	0.388519	0.151312			3.2267	2.2611	2.924			0.263016	0.259264	0.282439	0.174609	0.305303	0.144889
	0.163737	0.124504	0.122685	0.221381	0.287408	0.280658			2.8545	2.6762				0.246553	0.326909	0.283027	0.388941	0.135578	0.229222
	0.186687	0.148325	0.150935	0.319892		0.266852			3.041	2.9105				0.240271	0.147313	0.167381	0.241253	0.355579	0.233066
	0.169283	0.161522	0.102855	0.419019		0.345652			2.1834	2.0173				0.135274	0.202103		0.265663	0.301907	0.230976
	0.198507	0.158203	0.0903828	0.315107		0.464416			2.8854	1.9				0.243798	0.294508		0.29408	0.271997	0.231478
	0.236033	0.129718	0.147771	0.382628		0.303243				3.2008							0.227898	0.302754	0.188542
	0.323163		0.16121	0.346732						2.7404							0.291464	0.279354	0.17209
	0.174394		0.122605	0.438355						2.95							0.230866	0.224453	0.172782
	0.190076			0.425267						2.1123							0.272746	0.201148	0.186234
				0.238672						2.414							0.281212	0.323932	0.210697
										2.3291							0.284584	0.238285	0.227958
Experiment2	0.201409	0.15759	0.181877	0.111464	0.453784	0.226537				3.7816								0.27007	0.160695
	0.143426	0.134534	0.187847	0.30639	0.351578	0.203941
	0.141751	0.187575	0.203169	0.464698	0.525878	0.279417		Eperiment2	4.038	2.4411	2.3151
	0.0737125	0.235604	0.192191	0.270596	0.4816	0.423065			2.4	3.4095	2.0028
	0.1908	0.216821	0.176977	0.136441	0.420345	0.237526			2.7	3.3336	2.24
	0.221542	0.167626	0.138126	0.213973	0.308567	0.305487			2.1694	4.2837	2.65
	0.175377	0.289119	0.0688071	0.261829	0.337526	0.222392			2.8	3.3675	1.446
	0.136416	0.157842	0.116897	0.344047	0.223279	0.12159			2.8534	2.295	1.3988
	0.228002	0.153001	0.110836	0.197456	0.277536	0.121086			2.6638	2.6638	2.0624
	0.170895	0.142527	0.103126	0.317799	0.300465	0.413061			2.6	3.423	3.918
	0.180447	0.120898	0.215418	0.264001	0.266323	0.193617			3.5182	3.5194	2.26
	0.108939	0.125032	0.0990199	0.262864	0.260727	0.378112			2.01	2.6484	2.74
	0.243093	0.234966	0.160107	0.254274	0.272897	0.191501			5.335	3.6031	2.1326
	0.251234	0.158581	0.0944017	0.290509	0.182319	0.190914			2.8533	1.8919	2.7
	0.141899	0.213851	0.138056	0.288516	0.294876	0.201935			1.7895	1.9253	2.1378
	0.132235	0.129463	0.162882	0.289819	0.217699	0.241337			2.46	4.4405	3.387
	0.200801	0.193608	0.11618	0.33989	0.212623	0.282799			1.778	1.9514	5.1075
	0.160434	0.150852	0.166463	0.324345	0.200301	0.148596			1.9441	2.9075	2.16
	0.118096	0.156244	0.0774312	0.236549	0.358703	0.29137			2.401	2.8323	2.9058
	0.198218	0.109263	0.15684	0.288996	0.231638	0.223819			3.5051	1.9825	1.88
	0.216357	0.142525	0.130448	0.355972	0.343485	0.271062			3.1928	4.0247	3.2951
	0.137439	0.17516	0.10252	0.260468	0.301332	0.228033			2.023	4.4953	2.1218
	0.125076	0.195348	0.106441	0.288597	0.325498	0.186449			2.3571	2.5743	3.4528
	0.176367	0.161135	0.115953	0.233536	0.175916	0.205056			2.5876	1.4581	2.1363
	0.169523	0.257625	0.123791	0.287824	0.296643	0.319531			2.23	4.0416	3.0562
	0.177261	0.210835	0.174585	0.35612	0.261102	0.251314			2.8832	3.7697	2.1771
	0.139652	0.175673	0.141006	0.306418	0.256429	0.203751			2	2.6119	2.36
	0.190525	0.190709	0.238201	0.207179	0.159149	0.38799			1.8541	2.9732	1.5678
	0.149121	0.152728	0.122935	0.217276	0.232709	0.112331			2.26	3.5589	3.6129
	0.183861	0.186152	0.139931	0.172187	0.172385	0.476796			5.6848	3.5996	2.9585
	0.139292	0.107231	0.210444	0.232183	0.317001	0.302342			4.8209	3.5887	2.003
	0.154813	0.171056	0.180923	0.34792	0.13003	0.296557			2.4	3.5957
	0.200302		0.213843	0.168608	0.210444	0.392928			4.9036	2.5
	0.192563		0.115981	0.216586	0.180923	0.338168			2.2833	3.7337
	0.121375		0.128687	0.167722	0.213843	0.142466			3.0106	3.1719
	0.166521			0.305429	0.115981	0.175935			3.1823	4.3503
	0.170264			0.284095	0.128687	0.210855			2.9412	3.3337
	0.0826367			0.190517		0.169582			2.5142	5.5308
	0.181848			0.348541		0.0994706			2.9342	2.6218
	0.222265			0.380807		0.205045			3.5819	3.5157
				0.297307		0.332182			4.3281	2.2279
				0.353062		0.186208			2.2	3.5565
				0.177275		0.254121			1.7585	1.7694
				0.191895		0.22377				3.8153
				0.222248		0.168462				4.6039
				0.176652		0.165957				4.1257
				0.17148		0.231283				2.6932
				0.190072		0.20468				3.1432
				0.23707		0.154419				2.1017
				0.228011		0.220217				3.1362
				0.33464		0.384765				3.5438
				0.358091						2.329
				0.243486						3.2029
				0.299584						2.188
										2.1442
										2.2389
										2.4641
										3.4153
										2.1146
										4.623
										4.4754
										2.24
										3.6336
										2.6469
										1.7038
										4.3328
										3.597
										2.3
										2.8673

## Sheet: Figure 4
Figure 4a)									Figure 4b)					Figure 4c)
										PLC γ					ShC					Sh3					Sh8
										ShC	Sh3	Sh8		[SEE ng/mL]	Experiment 1	Experiment 2	Experiment 3	Experiment 4	Experiment 5	Experiment 1	Experiment 2	Experiment 3	Experiment 4	Experiment 5	Experiment 1	Experiment 2	Experiment 3	Experiment 4	Experiment 5
									Experiment 1	0.246112	0.139867	0.0998438		0	0.0545342	0.02987	0.0252308	0.0788553	0.0439185	0.01203	0.01418	0.0237877		0.02015	0.01555	0.02874		0.09507	0.0301
									Experiment 2	0.447955	0.340185	0.289496		0.1	1.47833	0.656724	0.137386	0.919932	1.02057	0.9097	0.3287	0.105149		0.82604	0.96247	0.33725		0.566279	0.81499
									Experiment 3	0.25573	0.104886	0.0829855		1	9.32178	4.92901	5.5	4.10789	6.30201	4.56598	2.47174	2.3909		3.22021	3.90338	1.82575		2.38249	3.72713
									Experiment 4	0.333901	0.150992	0.0849891		10	8.02015	5.39648	6.15344	3.81179	5.56231	4.21528	3.22692	3.90407		2.91746	2.82554	2.19257		2.22705	3.11796
									Experiment 5	0.582995	0.119866	0.0488315		100	5.28243	4.06258	4.25718	3.21522	4.97707	3.08527	2.3022	2.7		3.658	2.38284	1.59007		1.88832	3.97163
										SLP76
										ShC	Sh3	Sh8		Figure 4d)
									Experiment 1	0.237781	0.121993	0.0952602			ShC			Sh3			Sh8
									Experiment 2	0.328897	0.109784	0.0863696		[SEE ng/mL]	Experiment 1	Experiment 2	Experiment 3	Experiment 1	Experiment 2	Experiment 3	Experiment 1	Experiment 2	Experiment 3
									Experiment 3	0.170255	0.0535848	0.0420207		0	0.84	0.73	9.45	0.34	0.48	4.07	1.1	1.4	4.75
									Experiment 4	0.0864985	0.0264314	0.0159751		0.1	11.1	22.77	11.5	3.77	11.32	5.05	7.57	15.72	5.99
									Experiment 5	0.124982	0.0754631	0.0946514		1	61.19	55	13.99	18.46	40.84	6.47	27.88	35.19	6.06
														10	67.41	84.66	14.09	23.39	43.49	6.23	32.2	39.93	6.08
										LAT				100	55.81	60.75	13.45	21.13	35.45	6.54	28.11	30.24	6.13
										ShC	Sh3	Sh8
									Experiment 1	1.04341	0.534865	0.680796
									Experiment 2	0.865703	0.306794	0.337562		Figure 4e)
									Experiment 3	0.403832	0.169473	0.1413
									Experiment 4	1.03234	0.401895	0.23828		Anti CD3-AntiCD28	ShC				Sh3				Sh8
									Experiment 5	0.334984	0.0638341	0.176825		(ug/mL)	Experiment 1	Experiment 2	Experiment 3	Experiment 4	Experiment 1	Experiment 2	Experiment 3	Experiment 4	Experiment 1	Experiment 2	Experiment 3	Experiment 4
														0-0	0.214234	1.00341	0.28173	0.1325	0.12063	0.66468	0.00299	0.02	0.44592	0.60298	0.00063	0.05275
										VAMP7				0-10	0.254229	0.828076	0.11675	0.1325	0.00914	0.47151	0.0003	0.068	0.2488	0.50411	0.0003	0.0253333
										ShC	Sh3	Sh8		0.1-10	1.83497	1.90848	3.00135	3.3605	0.63313	0.87607	1.44213	2.69392	0.2122	0.4833	0.86148	2.03108
									Experiment 1					1_10	3.49114	4.57749	3.96247	5.01592	2.18851	1.89102	2.96212	3.57058	0.4134	1.19327	2.12248	3.13183
									Experiment 2					5_10	4.67462	4.6746	5.3912	4.84067	3.06894	2.57863	2.55917	3.42267	2.22375	1.79854	1.81756	2.9615
									Experiment 3	1.52357	0.807203	0.633315		10_10	4.78387	4.75722	5.23705	4.18042	3.44792	3.03497	2.48372	2.79875	1.99339	2.48847	2.09787	2.51467
									Experiment 4	0.280558	0.0595057	0.0444848
									Experiment 5	0.790851	0.412578	0.421046
														Figure 4f)
															ShC			Sh3			Sh8
															Experiment 1	Experiment 2	Experiment 3	Experiment 1	Experiment 2	Experiment 3	Experiment 1	Experiment 2	Experiment 3
														PMA/IONO	66.5001	113.076	55.342	66.4501	105.569	49.9287	66.9344	111.628	48.888

## Sheet: Figure 5
Figure 5a)					Figure 5b)
	ShC	Sh3	Sh8			GFP-Mit/VAMP7	GFP-GMAP-Mit/VAMP7	GFP-Mit/VAMP3	GFP-GMAP Mit/VAMP3
Experiment 1	69.7	50.2	27.4		Experiment 1	0.346	0.677	0.082	0.345
	61.2	39	19.3			0.198	0.403	0.456	0.532
	77.2	69	3			0.211	0.765	0.398	0.39
	81.9	26.9	28			0.17	0.545	0.264	0.44
	75.2	33.7	31.7			0.184	0.657	0.089	0.621
	60.3	52.2	41.1			0.335	0.418	0.342	0.138
	86	72.5	39.4			0.246	0.283	0.317	0.497
	90.4	41.6	25.1			0.312	0.642	0.553	0.244
	90	64.5	23.5			0.124	0.587	0.309	0.438
	84.8	16	27.2			0.073	0.308	0.267	0.327
	85.5	29.8	45.4			0.362	0.619	0.255	0.345
	96.2	14.2	26.3			0.317	0.432	0.346	0.478
	67.3	37.5	33.1			0.352	0.575	0.51	0.458
	67.3	68.7	34.6			0.175	0.632	0.334	0.42
	85.4	66.3	33.9				0.429		0.412
	87.7	53.1	36.9				0.874		0.452
	60.6	52.3	55.9				0.592		0.391
	86.6	15.6	14.1				0.576		0.476
	41.3	15.4	54.1				0.593		0.399
	73.3	55.8	55.9
	81.7	36.6	24.6		Experiment 2	0.594	0.385	0.58	0.336
	34.7	24	76.1			0.273	0.684	0.479	0.269
	49.6	51.7	37			0.424	0.569	0.257	0.405
	58.7	45.2				0.347	0.476	0.635	0.552
	62.3	25.3				0.422	0.333	0.365	0.287
	70.6	69.2				0.569	0.522	0.259	0.381
	34.8	39.8				0.43	0.636	0.687	0.316
	85.5	36.5				0.483	0.624	0.613	0.372
		16.6				0.158	0.361	0.271	0.57
		22.4				0.274	0.298	0.199	0.416
		36.1				0.461	0.644	0.418	0.312
						0.47	0.648	0.502	0.325
Experiment 2	63.9	48.6	29.7			0.515	0.502	0.513	0.261
	42	38.9	72.1			0.239	0.767	0.357	0.374
	43.3	28.1	15.6			0.44	0.882	0.359	0.593
	47	9	36.2			0.32	0.732	0.284	0.393
	69.7	45.6	28.1			0.341	0.6	0.322
	72.2	24	35.9			0.532	0.677	0.399
	32.4	27	16.2			0.156	0.286	0.4
	48.8	57.9	13.9			0.491	0.243	0.224
	72.7	24	55.9			0.465	0.693	0.196
	57.4	20.6	48			0.404	0.356	0.299
	84.3	39.7	36.1			0.448
	37.4	41	24.6			0.417
	74.7	65.6	23.3			0.446
	60.1	26.3	57.5
	80.2	61.2	32.2
	63	52.9	10.2
	51.8	67.8	15.8
	51	81.2	37.7
	59.1	48.1	29.3
	62.6	47.4	71.2
	74.8	57.2	28.2
	63.3	46.7	13.2
	73.1	75.7	16.3
	73.7	28.4	20.7
	57.5	49.7
		67.7
		83.6
		70.7

## Sheet: Figure 6
Figure 6c)
	Control	WT-GMAP210	CC2	N-C-Ter	N-Ter	C-ter
Experiment 1	0.450126	0.218083	0.180246	0.314776	0.329817	0.23965
	0.291419	0.393477	0.309447	0.114618	0.309596	0.273297
	0.32964	0.446223	0.221892	0.347803	0.266491	0.315279
	0.290929	0.279985	0.243849	0.230164	0.373308	0.216307
	0.219937	0.353894	0.299339	0.266484	0.254699	0.344572
	0.308338	0.380918	0.24713	0.378773	0.295618	0.203488
	0.323054	0.355588	0.24332	0.272844	0.327671	0.271042
	0.348477	0.301152	0.287751	0.240106	0.188296	0.278721
	0.30267	0.363108	0.31457	0.258967	0.336878	0.180478
	0.320132	0.319418	0.287001	0.2046	0.308345	0.326246
	0.226808	0.247491	0.184673	0.2498	0.31104	0.240505
	0.331184	0.416737	0.252966	0.295	0.32283	0.234054
	0.382129	0.203327	0.34166	0.155273	0.198579	0.362399
	0.376981	0.27192	0.201967	0.247507	0.201731	0.43372
	0.359862	0.286244	0.211822	0.411965	0.200531	0.195022
	0.410772	0.301193	0.238621	0.3951	0.231944	0.387648
	0.433352	0.281601	0.23061	0.272551	0.492957	0.267612
	0.398392	0.364469	0.31518	0.312386	0.336311	0.34944
	0.466044	0.199827	0.299897	0.276021	0.276826	0.226994
	0.334597	0.222913	0.272863	0.251933	0.296789
	0.363012	0.262848	0.271684	0.262175	0.278528
	0.432031	0.344788	0.255298	0.284196	0.3186
	0.318367	0.281568	0.333821	0.277764	0.316901
	0.336199		0.208919	0.273618	0.450827
	0.361801		0.193721	0.222963	0.372708
	0.315108		0.197726	0.321227	0.230179
	0.393385		0.285066	0.440966
	0.394426		0.352719
	0.422219		0.316658
	0.316506
	0.340441
Experiment 2	0.153835	0.124298	0.138315	0.160835	0.153062	0.161695
	0.19657	0.207732	0.161708	0.138072	0.22103	0.139498
	0.225167	0.495276	0.138658	0.159513	0.21436	0.181854
	0.210522	0.225897	0.153368	0.196377	0.14155	0.226699
	0.129607	0.134053	0.146769	0.124195	0.236025	0.156414
	0.172073	0.124149	0.160081	0.17782	0.174163	0.116822
	0.188548	0.170541	0.136986	0.127783	0.116123	0.152516
	0.121051	0.127417	0.157303	0.151848	0.163853	0.166151
	0.130004	0.241845	0.110815	0.133175	0.16475	0.196086
	0.135751	0.333945	0.137531	0.156113	0.167742	0.141784
	0.16191	0.265012	0.162409	0.143301	0.159424	0.19818
	0.0965178	0.229613	0.153582	0.162558	0.172671	0.264001
	0.163965	0.207357	0.125949	0.186868	0.199441	0.191692
	0.160478	0.29891	0.167606	0.202907	0.152259	0.19784
	0.151381		0.0950858	0.198189	0.119327	0.135933
	0.16049		0.107684	0.16315	0.124481	0.190237
	0.224755		0.221558	0.478753	0.167516	0.189934
	0.217025		0.151451	0.187612		0.280137
	0.155879		0.153422			0.168874
	0.169099		0.156673			0.181913
	0.14968
	0.165443

## Sheet: Figure 7
Figure 7b)
	GFP	GFP+SEE	GMAP	GMAP+SEE	CC2	CC2+SEE	C-Ter	C-ter+SEE	N-Ter	N-ter+SEE	N-C-Ter	N-C-Ter+SEE
Experiment1	0.256759	0.313022					0.2626	0.324747	0.276145	0.302029	0.278877	0.201564
	0.307023	0.520972					0.213447	0.264691	0.257629	0.296287	0.305628	0.387228
	0.183589	0.409612					0.250518	0.206717	0.240932	0.179608	0.288798	0.260884
	0.224255	0.409319					0.252792	0.323141	0.169481	0.215673	0.342612	0.316913
	0.215442	0.34312					0.287864	0.309567	0.221396	0.290292	0.250652	0.285761
	0.271771	0.386173					0.255009	0.277584	0.301935	0.275848	0.174755	0.254381
	0.232948	0.303914					0.269673	0.27136	0.342335	0.219296	0.194473	0.298296
	0.205625	0.448664					0.215249	0.266258		0.36337	0.254524	0.259846
	0.277708	0.423982					0.204139	0.189598		0.32794	0.227804	0.333484
	0.179248	0.344801					0.207938	0.302278			0.288756	0.277309
	0.259141	0.264837						0.320855			0.215255	0.205438
	0.163463	0.30059						0.361998			0.242001	0.258272
	0.202206	0.305593						0.199711			0.210376	0.400257
	0.273912	0.288433						0.183958			0.315245	0.250094
	0.255012	0.285353						0.185132			0.268213	0.248441
	0.273752	0.302389									0.207989
	0.254781	0.367226									0.219096
	0.198555	0.374518
	0.228282	0.294487
Experiment2	0.251277	0.304616	0.220768	0.343461	0.238889	0.339536	0.218711	0.194568	0.168006	0.33964	0.198311	0.293226
	0.149411	0.30097	0.266917	0.522304	0.342088	0.428185	0.291205	0.30562	0.243533	0.265082	0.25347	0.326953
	0.176203	0.427661	0.313628	0.385282	0.282636	0.375637	0.171674	0.37652	0.280217	0.197934	0.218178	0.25742
	0.250036	0.406343	0.191478	0.312715	0.274798	0.339246	0.264757	0.290506	0.171642	0.311565	0.211503	0.223502
	0.136001	0.318782	0.207235	0.288393	0.304903	0.432313	0.182633	0.265286	0.248402	0.141868	0.324512	0.235694
	0.260964	0.279636	0.218859	0.352002	0.310053	0.360198	0.221042	0.346221	0.273112	0.294607	0.220762	0.235467
	0.244828	0.319739	0.308144	0.408987	0.197824	0.289553	0.215751	0.36836	0.153371	0.198064	0.187839	0.220653
	0.279567	0.266365	0.171571	0.327973	0.247014	0.350085	0.360185	0.244168	0.256061	0.270667	0.250713	0.251432
	0.227187	0.338719	0.224924	0.300025	0.330271	0.407627	0.233897	0.308845	0.213549	0.218166	0.309715	0.231343
	0.23015	0.314253	0.239572	0.349814	0.295483	0.538266	0.142759	0.288212	0.19745	0.21453	0.289329	0.232131
	0.291877	0.266763		0.298387	0.236935	0.30572	0.228681	0.289198	0.227202	0.264444	0.258923	0.225094
	0.124451	0.384266		0.408611	0.228524	0.296528	0.287805	0.270666	0.235854	0.307777	0.281493	0.330186
	0.22209	0.29033		0.276507	0.225509	0.381508	0.282358	0.180434	0.263764	0.254385	0.178291	0.196719
	0.220152	0.373537		0.260459	0.17328	0.298995	0.203692	0.255529	0.236471	0.294072	0.240937	0.268995
	0.193567			0.384335	0.357798	0.348503	0.206393		0.25336	0.260442	0.221709	0.225482
	0.216987			0.434993	0.25916	0.458327	0.170781		0.205988	0.300398	0.232976	0.25193
	0.184726			0.28709	0.226838	0.446845	0.217558		0.238213	0.251097	0.246255	0.250803
	0.145152			0.270892	0.232486	0.412052	0.214644		0.203347	0.433282	0.173931	0.261831
	0.251128				0.216448	0.323883	0.221535		0.230005	0.302586	0.231355	0.235375
	0.165056				0.234889	0.233951	0.224925		0.204587	0.267463	0.318994	0.176603
	0.250907				0.17034	0.227591	0.206623		0.26944	0.37644	0.285782	0.223221
	0.145928				0.252404		0.343376		0.165102	0.145331	0.203382	0.228153
	0.143967				0.261714		0.209113		0.236305	0.332235	0.267409	0.325768
	0.238505				0.303178		0.167016		0.165524	0.28757	0.294689	0.213646
	0.109454						0.244035		0.171016	0.221857	0.260562	0.189133
	0.220169						0.182696		0.25591	0.34956	0.240965	0.251038
	0.235776						0.282253		0.218644	0.222714	0.361237	0.208742
	0.125042						0.212494		0.248823	0.276499	0.396686	0.191379
	0.312783						0.193911		0.258824	0.357943	0.248716	0.215657
	0.0767051								0.167418	0.159511	0.243299	0.220286
	0.184565								0.166593	0.406255	0.302927	0.313097
	0.0825877								0.21598	0.321202	0.299971	0.20587
	0.099954								0.279045	0.341729	0.217837	0.209924
	0.140229								0.249573	0.245289	0.192977	0.221379
	0.119043								0.263989	0.207539	0.260091	0.208927
	0.20938								0.160082	0.256768	0.237581	0.158724
	0.207927								0.213285	0.182797	0.182472	0.241807
	0.204958								0.201794	0.239507	0.272606	0.285335
	0.149027								0.15957	0.295294	0.313466	0.250239
									0.197424	0.278642	0.322545	0.272011
									0.267701	0.203264	0.180294	0.306799
									0.257252	0.29065	0.357178	0.192501
										0.246511	0.198799	0.345181
										0.196171		0.269141
										0.299801		0.213807
										0.20282
										0.256974
										0.282626
										0.274252
										0.36994
										0.310215
Experiment3	0.255746	0.319568	0.182369	0.241728	0.179453	0.259588	0.302339	0.190048	0.220608	0.258559	0.170651	0.204703
	0.182993	0.189868	0.204422	0.240205	0.283047	0.251774	0.237425	0.192636	0.200438	0.249738	0.20628	0.360083
	0.320629	0.319248	0.184768	0.276218	0.296478	0.291648	0.212568	0.350378	0.186333	0.305881	0.225037	0.196854
	0.279093	0.126762	0.249509	0.149148	0.247364	0.283238	0.228876	0.235838	0.197204	0.240441	0.195954	0.417529
	0.324965	0.30544	0.194406	0.228841	0.240402	0.233331	0.184269	0.357466	0.166241	0.184703	0.330248	0.340434
	0.169435	0.294518	0.232976	0.243378	0.18653	0.278426	0.188244	0.178136	0.28032	0.288036	0.162721	0.245141
	0.27771	0.327227	0.185819	0.277465	0.214607	0.266924	0.285603	0.171257	0.289916	0.342392	0.192782	0.227176
	0.252324	0.212199	0.264268	0.178809	0.216174	0.333136	0.20723	0.301883	0.159706	0.242705	0.28283	0.265033
	0.256429	0.261122	0.194728	0.215633	0.294422	0.184212	0.255179	0.305851	0.224266	0.259408	0.169825	0.0336758
	0.267228	0.216575	0.228771	0.153005	0.236488	0.280015	0.213167	0.282284	0.230304	0.314307	0.364721	0.274564
	0.251878	0.16963	0.215982	0.197011	0.252122	0.205781	0.222002	0.363667	0.254606	0.248212	0.243768	0.224497
	0.161797	0.280232	0.245986	0.258857	0.190308	0.263801	0.187833	0.338845	0.215883	0.229154	0.220162	0.271334
	0.1884	0.431575	0.269181	0.185317	0.22308	0.237314	0.219141	0.206045	0.158825	0.265027	0.182419	0.248149
	0.13492	0.201572	0.295345	0.177659	0.139713	0.225183	0.220089	0.158046	0.231104	0.296939	0.182464	0.291357
	0.360423	0.203262	0.218444	0.197346	0.267201	0.322166	0.213929	0.448462	0.227168	0.266111	0.250374	0.346263
	0.205801	0.268344	0.217534	0.273731	0.203244	0.318136	0.278811	0.353146	0.254626	0.258075	0.409059	0.196069
	0.226475	0.170481	0.256572	0.354968	0.24044	0.280762	0.250205	0.218371	0.275488	0.205312	0.229449	0.366347
	0.216865	0.274706	0.177263	0.195519	0.22332	0.276543	0.242542	0.262108	0.266383	0.376354	0.36425	0.235003
	0.20015	0.282898	0.210266	0.337484	0.189117	0.262926	0.235749	0.238324	0.278931	0.276006	0.155921	0.308779
	0.189685	0.343967	0.254777	0.269458	0.216921	0.220466	0.20022	0.189348	0.303784	0.30566	0.250818	0.29798
	0.349885	0.341523	0.270574	0.388652	0.182472	0.18899	0.133985	0.303519	0.296588	0.298919		0.256022
	0.276892	0.312816	0.217835	0.174237	0.237906	0.261061	0.220486	0.28158	0.187995	0.271707
	0.182246	0.310674	0.144499	0.29865	0.131864	0.227474	0.243469	0.242764	0.145191
	0.24457	0.347964	0.22551	0.350258	0.277171	0.219544	0.218134	0.228526	0.295574
	0.39042	0.329226	0.243861	0.198654	0.238387	0.239075	0.194707	0.207427	0.291215
	0.227689	0.250233	0.203034	0.26738	0.209632	0.284258	0.206285	0.257931	0.249246
	0.396995	0.255236	0.201537	0.135078	0.259992	0.222025	0.224092	0.152185	0.258448
	0.277628	0.32883	0.143712	0.346749	0.268344	0.237625	0.297948	0.241648	0.229601
	0.273741	0.235956	0.167277	0.175042	0.177176	0.38973	0.143117	0.201919
	0.182499	0.211028	0.130156	0.291507	0.262492	0.299636	0.20453	0.33159
	0.24266	0.215397	0.260594	0.293132	0.264023	0.348014	0.197998	0.277711
	0.306052	0.260374	0.190765	0.37834	0.175523	0.347139	0.227027	0.208534
	0.323113	0.280723	0.204487	0.306079	0.259339	0.219566		0.232035
	0.219083	0.319656	0.242908	0.357773	0.313823	0.311791		0.250537
	0.228382	0.316266	0.203723	0.28842	0.203295	0.26598		0.219035
	0.236733	0.397202	0.219932	0.224715	0.146738	0.192253		0.221517
	0.259417	0.330835		0.326166	0.195516	0.218511		0.268213
	0.234124	0.383966		0.264901	0.178872	0.335868		0.406228
	0.277882	0.353956		0.255082	0.171976	0.188913		0.26637
	0.219253	0.25476		0.338971	0.25403	0.276629
	0.181058	0.260418		0.284893	0.219193	0.255151
	0.170977	0.400191			0.207111	0.297429
	0.210842	0.262181			0.236042	0.243854
	0.263473	0.451774				0.328159
	0.209331	0.391976				0.34841
	0.257764	0.395363				0.276412
	0.181109	0.351463				0.172877
	0.180858	0.241676				0.176861
	0.198555	0.331557				0.254185
	0.211519	0.273976				0.278717
	0.211305	0.371459				0.283065
	0.22332	0.2719				0.292488
	0.129164	0.23843
	0.19349	0.265281
	0.244373	0.322149
	0.190415	0.283227
	0.218265	0.237972
	0.206562	0.283423
	0.218325	0.23954
	0.171455	0.26346
	0.264608	0.288242
	0.273959	0.271172
	0.210808	0.186261
	0.264249	0.204253
	0.238173	0.240458
	0.21507	0.304516
	0.254395
	0.222455

## Sheet: Figure S2
Figure S2a)										Figure S2b)
PolyLys		anti-CD3/CD28			PolyLys		anti-CD3/CD28				LAT-GFP/GMAP	LAT/CTR433
LAT	CTR433	LAT	CTR433		LAT-GFP	GMAP	LAT-GFP	GMAP			0.93	0.595
0.04522	0.0144462	0.133266	0		0.0238623	0.0686361	0.0811343	0.133485			0.93	0.592
0.0123537	0.00985929	0.289322	0.00394571		0.0420781	0.0474491	0.23831	0.133948			0.957	0.417
0.011044	0	0.270891	0.00347717		0.011494	0.017462	0.243652	0.136907			0.847	0.652
0.00924994	0	0.258805	0.00295726		0.0292866	0.0474563	0.288935	0.146176			0.682	0.657
0.0355383	0	0.26616	0.00670946		0.217758	0.308359	0.411089	0.15702			0.737	0.59
0.0399412	0	0.15751	0.00388488		0.192179	0.213581	0.229595	0.157683			0.66	0.517
0.10098	0.012169	0.0460846	0.00469558		0.257144	0.307276	0.448049	0.158206			0.649	0.292
0.0996129	0	0.138465	0.00410665		0	0.0110004	0.343954	0.171337			0.715	0.504
0.0592454	0	0.325475	0.00455938		0.174059	0.177333	0.452653	0.171459			0.649	0.187
0.0949079	0	0.333393	0.00432921		0.113794	0.123746	0.138128	0.175957			0.715	0.481
0.0107035	0.00522017	0.242056	0		0.020384	0.0307095	0.273106	0.182071			0.649	0.341
0.0147239	0.0190921	0.433581	0.00112751		0.192743	0.225318	0.460774	0.183723			0.847	0.487
		0.298553	0		0.18513	0.255688	0.327648	0.188393			0.891	0.561
		0.410875	0.00495654		0	0	0.183489	0.191031			0.737	0.535
		0.265164	0		0.0110878	0.0165332	0.391514	0.192787			0.979	0.581
		0.226275	0		0.0401052	0.0442259	0.321824	0.196876			0.95	0.447
		0.338384	0.00469388		0.0102338	0.00952976	0.123371	0.204055			0.792	0.191
		0.43381	0.00144174		0.00840325	0.0113356	0.215281	0.212962			0.913	0.506
		0.363663	0.00377015		0.245398	0.289031	0.341874	0.214278			0.627	0.557
		0.320004	0.00243047		0.0640999	0.0726744	0.301657	0.22662			0.792	0.454
		0.305945	0.0025106		0.0765681	0.136821	0.227306	0.227031			0.682	0.394
		0.127655	0.00310118				0.124856	0.24457			0.561	0.711
		0.379442	0				0.405168	0.245608			0.693	0.571
		0.255674	0.00290968				0.0531838	0.251223			0.836	0.685
		0.308053	0				0.236397	0.257403			0.66	0.546
		0.103145	0.00294656				0.232027	0.261594			0.649	0.74
		0.26335	0.00261026				0.182258	0.261881			0.704	0.561
		0.348097	0.00251497				0.225894	0.270618			0.704	0.571
		0.313658	0.00456391				0.224767	0.273822			0.704	0.648
		0.162907	0				0.246063	0.274311			0.66	0.582
		0.147115	0.00578104				0.433863	0.279688			0.792	0.558
		0.257822	0.00442084				0.292461	0.28667			0.55	0.705
		0.26502	0.00331066				0.391821	0.29215			0.748	0.638
		0.312818	0.00442885				0.469487	0.293636			0.726	0.647
		0.272552	0				0.343053	0.294699			0.616	0.765
		0.20943	0.00239339				0.353815	0.298424			0.858	0.765
		0.304401	0.00323687				0.464159	0.320921			0.95	0.5
		0.270521	0				0.469767	0.327723			0.92
		0.284735	0.00353827				0.273037	0.340629			0.836
		0.330386	0				0.483354	0.376731			0.715
							0.365897	0.385928			0.869
							0.357542	0.401825			0.913
							0.41438	0.462365
							0.411553	0.507476
							0.448049	0.143824

## Sheet: Figure S3
Figure S3a)
	ShC	Sh3	Sh8
Experimen 1	100	53.1825	11.0149
Experimen 2	100	18.0577	42.5103
Experimen 3	100	34.9925	34.0488
Experimen 4	100	22.6607	24.4347
Experimen 5	100	11.7101	2.48239
Experimen 6	100	17.5858	11.3098
Experimen 7	100	36.6387	1.68402
Experimen 8	100	27.8326	18.2121
Figure S3b)
	ShC	Sh3	Sh8
Experimen 1	100	27.1555	27.6067
Experimen 2	100	23.612	17.018
Experimen 3	100	62.7183	58.4323

## Sheet: Figure S4
Figure S4 b								Figure S4c)
	ShC	Sh3	Sh8	ShC+SEE	Sh3+SEE	Sh8+SEE			LAT								P-LAT								P-ZAP70
	0.224922	0.236026	0.158524	0.391369	0.485535	0.44114			Poly-Lys			anti-CD3/CD28					Poly-Lys			anti-CD3/CD28					Poly-Lys			anti-CD3/CD28
	0.17257	0.224311	0.154643	0.524479	0.490849	0.399298			ShC	Sh3	Sh8	ShC	Sh3	Sh8			ShC	Sh3	Sh8	ShC	Sh3	Sh8			ShC	Sh3	Sh8	ShC	Sh3	Sh8
	0.183363	0.255362	0.177507	0.482005	0.374506	0.258804		Experiment1	0.203493	0.282623	0.277433	0.508025	0.259178	0.230101		Experiment1	0.203493	0.023928	0.134815	0.602884	0.454453	0.415215		Experiment1	0.0352391	0.0905535	0.0180344	0.528223	0.473456	0.0873303
	0.222594	0.175591	0.0967906	0.386601	0.352533	0.501516			0.191953	0.245595	0.0607504	0.411638	0.240348	0.1581			0.191953	0.0127074	0.0181855	0.48536	0.212838	0.471921			0.018118	0.285604	0.179068	0.308697	0.284403	0.186254
	0.165123	0.201734	0.175651	0.444359	0.308899	0.302912			0.207178	0.254238	0.103431	0.283659	0.220581	0.227659			0.393299	0.127499	0.0160092	0.490238	0.499164	0.355383			0.115604	0.119509	0.106616	0.357648	0.414456	0.224016
	0.16367	0.282041	0.280992	0.285312	0.241828	0.1801			0.0999467	0.316082	0.387269	0.22254	0.177837	0.447004			0.207178	0.0550176	0.0335444	0.62042	0.473212	0.347012			0.0452112	0.137101	0.200554	0.203243	0.294077	0.336244
	0.368654	0.269534	0.28411	0.22209	0.397368	0.281723			0.134235	0.268471	0.250745	0.203711	0.188241	0.144303			0.0999467	0.0711003	0.0523977	0.55749	0.389924	0.284103			0.047253	0.0314682	0.248053	0.391173	0.26564	0.210485
	0.256306	0.203006	0.165794	0.237529	0.484472	0.351315			0.164254	0.0347841	0.169837	0.148875	0.238347	0.389485			0.134235	0.114805	0.12812	0.521186	0.312663	0.340721			0.101946	0.0336891	0.029796	0.256438	0.40018	0.183276
	0.221004	0.263158	0.133232	0.391566	0.425346	0.212461			0.150609	0.130644	0.128495	0.211564	0.273253	0.427758			0.164254	0.0413652	0.0302693	0.786122	0.33492	0.290269			0.0291077	0.0533398	0.278433	0.242327	0.334735	0.17475
	0.228682	0.233465	0.170003	0.412469	0.473983	0.318209			0.162225	0.178242	0.0176354	0.196475	0.296628	0.196038			0.150609	0.129407	0.0148188	0.754033	0.192632	0.481722			0.0595284	0.0130863	0.215195	0.166587	0.344537	0.337354
	0.262855	0.254059	0.191982	0.335851	0.469121	0.444765			0.168652	0.122261	0.0476517	0.140386	0.29471	0.276341			0.162225	0.104971	0.387899	0.409338	0.481873	0.404672			0.0298567	0.158621	0.15268	0.286339	0.312676	0.293878
	0.182953	0.235392	0.171735	0.293935	0.476803	0.219512			0.221559	0.198562	0.110554	0.175212	0.240357	0.252292			0.396005		0.391365	0.569668	0.257129	0.241434			0.024338	0.169788	0.191996	0.49214	0.413926	0.224426
	0.243619	0.232668	0.1872	0.214204	0.472216	0.424672			0.0471011	0.147204	0.0612905	0.391277	0.306698	0.0137896					0.386924	0.518952	0.229681	0.598099			0.0380479	0.0167722	0.107858	0.311776	0.331537	0.0569345
	0.256475	0.187397	0.170681	0.300735	0.320195	0.398957			0.126467	0.145154	0.0253982	0.221571	0.219805	0.389955					0.267029	0.24842	0.144924	0.62974						0.264306	0.382804	0.217105
	0.19696	0.221211	0.244167	0.34121	0.448047	0.275602			0.0652129	0.107759	0.0104361	0.267047	0.203925	0.359072					0.518212	0.63794	0.564853	0.518938						0.356088	0.115109	0.426153
	0.286774	0.217588	0.26602	0.425304	0.244456	0.253825			0.282805	0.0561646	0.143768	0.489056	0.254336	0.198756					0.32524	0.400683	0.384757	0.572577						0.348331	0.206103	0.317961
	0.285905	0.223116	0.209275	0.18634	0.384716	0.569757			0.283919	0.141702	0.0283575	0.258818	0.240292	0.44865					0.231211	0.740032	0.506156	0.525807						0.221918	0.251299	0.310952
	0.217996	0.207353	0.21611	0.543741	0.48486	0.426377			0.199762	0.075617	0.0936376	0.213641	0.0898815	0.337827					0.13374	0.617682	0.521967							0.211171	0.220473	0.285175
	0.193385	0.251646	0.250497	0.380228	0.340072	0.280138			0.196844	0.296227	0.103122	0.269066	0.161626	0.341425					0.442484		0.483189							0.0928611	0.242168	0.206346
	0.138985	0.272932	0.185626	0.473727	0.302217	0.219775			0.247679	0.0179021	0.0135587	0.215861	0.158541	0.257899					0.116759		0.419623							0.26903	0.160526	0.130672
	0.179193	0.185685	0.242753	0.324196	0.259878	0.472515			0.0607504	0.105765	0.0191828	0.291149	0.156813	0.206402							0.321867							0.156941	0.225317	0.147282
	0.202445	0.148389	0.241119	0.3678	0.341045	0.330116			0.23705	0.0301641	0.128074	0.288239	0.275617	0.0118133							0.422604							0.202167	0.326047	0.179186
	0.20271	0.223144	0.237456	0.489331	0.367436	0.313811			0.203493	0.176706	0.15229		0.182522	0.176591							0.429205							0.26547	0.229141	0.218513
	0.15449	0.238692	0.205117	0.340118	0.269609	0.365492				0.279018	0.2417		0.104167	0.113432														0.287992	0.315493	0.161296
		0.234041	0.23917	0.25894	0.248003	0.373758				0.3043	0.236589		0.159237	0.171344		Experiment2	0.168652	0.0783077	0.283267	0.541527	0.41003	0.377588						0.292031	0.196576	0.155524
		0.218885	0.226769	0.354419	0.328771	0.362027				0.112001			0.0649065	0.130566			0.221559	0.142611	0.448822	0.439493	0.31502	0.416741							0.230677
		0.18862	0.220267	0.44591	0.405543	0.382712							0.197262	0.0509954			0.0471011	0.354285	0.234531	0.578606	0.381632	0.650761							0.414164
		0.255252	0.187181	0.359902	0.356544	0.343514							0.0715706	0.143261			0.126467	0.0605307	0.211932	0.627375	0.382198	0.0476905
		0.237448	0.222403	0.402392	0.439227	0.370416							0.0419276	0.417647			0.0652129	0.144231	0.237659	0.539934	0.511434	0.154676		Experiment2	0.0202712	0.119981	0.240662	0.321444	0.260771	0.13997
		0.264462		0.412439	0.336889	0.408589							0.0752497				0.282805	0.105128	0.158755	0.543591	0.325621	0.0503816			0.0168882	0.11518	0.147204	0.304273	0.182387	0.174702
		0.238991		0.300329	0.31921	0.419355							0.169913				0.283919	0.13803	0.128658	0.415331	0.399788	0.0671924			0.0428004	0.0133684	0.204287	0.338275	0.255338	0.103794
		0.248091		0.314984	0.234022	0.315866											0.199762	0.0712982	0.395014	0.409437	0.131338	0.176436			0.0182791	0.108475	0.150498	0.214413	0.214114	0.164155
		0.203562		0.324213	0.316137	0.424663		Experiment2	0.317199	0.189025	0.192254	0.382634	0.259178	0.230101			0.196844	0.0708938	0.247895	0.516332	0.157004	0.125059			0.103511	0.0835081	0.0399412	0.434403	0.202263	0.329969
		0.281665		0.25915	0.203427	0.468942			0.262843	0.0389069	0.240829	0.581924	0.240348	0.1581			0.247679	0.0463705	0.0665744	0.243945	0.218619	0.490247			0.162618	0.12088	0.328044	0.2329	0.192991	0.129479
		0.213616		0.329305	0.230904	0.389128			0.133319	0.0253653	0.130362	0.442446	0.220581	0.227659			0.0607504	0.0869021	0.180323	0.61565	0.164506	0.310939			0.0795165	0.084528	0.304743	0.248065	0.147656	0.162197
		0.217587		0.393123	0.196316	0.358362			0.365942	0.0102124	0.192997	0.577311	0.177837	0.447004			0.23705	0.0586524	0.190019	0.379413	0.402874	0.467309			0.0952228	0.0222135	0.125386	0.199553	0.128934	0.158412
		0.215778		0.325824	0.355538	0.437304			0.392243	0.443892	0.153378	0.547037	0.188241	0.144303			0.309483	0.0791594	0.229939	0.368965	0.281057	0.39504			0.106566	0.0797519	0.202891	0.166682	0.211998	0.387252
		0.237451		0.28002		0.29001			0.375114	0.492047	0.524635	0.41606	0.238347	0.389485			0.274631	0.11559	0.199723	0.356095	0.286923	0.413381			0.0434898	0.0298872	0.19302	0.243445	0.182852	0.132664
		0.242768		0.368944		0.362196			0.222595	0.141407	0.412996	0.551277	0.273253	0.427758			0.322042		0.200321	0.563163	0.30278	0.278372			0.0719383	0.0863737	0.218355	0.220427	0.16587	0.335356
		0.230163		0.508455		0.354871			0.536267	0.156481	0.471021	0.502774	0.296628	0.196038					0.153929	0.552242	0.443165	0.360919			0.0536	0.0358152	0.0931446	0.261978	0.176184	0.259934
		0.216685		0.301534		0.356511			0.454215	0.00928954	0.341157	0.562024	0.29471	0.276341					0.152588	0.670816	0.300649	0.388707			0.210328	0.0576483	0.245189	0.266768	0.346343	0.258087
		0.19885		0.395145		0.295208			0.327099	0.00867092	0.151622	0.579069	0.240357	0.252292					0.246056	0.424952	0.242862	0.347271			0.0109296	0.0418676	0.354041		0.4896	0.248507
		0.269999		0.298131		0.224952			0.200922	0.29746	0.424444	0.35494	0.306698	0.0137896					0.195802	0.471327	0.178719	0.466112							0.346621	0.221842
		0.21724		0.253743		0.365329			0.269397	0.0164578	0.170083	0.600353	0.219805	0.389955					0.352974	0.421881	0.241884	0.274422							0.265308	0.130771
		0.253772		0.433122					0.353507	0.00953209	0.50935	0.622722	0.203925	0.359072					0.187463	0.375032	0.178634	0.364713							0.263758
									0.161824		0.116527	0.360807	0.254336	0.198756					0.233515	0.425363	0.22633	0.289929							0.339071
									0.215314			0.442744	0.240292	0.44865						0.227799	0.26015	0.532337							0.316645
									0.0618445			0.691597	0.0898815	0.337827						0.383275	0.109511	0.404218							0.323538
									0.0385042			0.519815	0.161626	0.341425						0.230387		0.462558
												0.617097	0.158541	0.257899						0.248032		0.474848		Experiment3	0.0253159	0.111221	0.120131	0.370881	0.448994	0.558277
												0.73929	0.156813	0.206402						0.519364		0.141214			0.0142564	0.0558568	0.0849185	0.624634	0.511431	0.558463
												0.464286	0.275617	0.0118133						0.234668		0.404217			0.212432	0.0774154	0.322367	0.548765	0.504529	0.770713
												0.391728	0.182522	0.176591						0.225218		0.365949			0.15164	0.120922	0.219452	0.500244	0.530902	0.542875
																						0.689089			0.10976	0.11728	0.016489	0.610967	0.475285	0.473735
								Experiment3	0.104028	0.189025	0.0155442	0.465133	0.104167	0.113432											0.00923027	0.0510621	0.0443892	0.385232	0.709327	0.400413
									0.158514	0.0389069	0.0735179	0.656809	0.159237	0.171344		Experiment3	0.296956	0.189624	0.210508	0.335404	0.319993	0.252657			0.0240928	0.394336	0.03918	0.382571	0.625069	0.562642
									0.276586	0.0253653	0.09372	0.660147	0.0649065	0.130566			0.290458	0.0510145	0.136362	0.198904	0.172037	0.262498			0.194895	0.586916	0.0167435	0.616801	0.365277	0.291395
									0.0590961	0.0102124	0.0668021	0.480113	0.197262	0.0509954			0.343924	0.109545	0.01252	0.280313	0.25661	0.558948			0.32777	0.580011	0.0269582	0.310558	0.563882	0.493319
									0.238914	0.443892	0.0461914	0.631937	0.0715706	0.143261			0.102673	0.113094	0.0607598	0.278171	0.530325	0.246192			0.293015	0.393719	0.0474251	0.400847	0.547226	0.575635
									0.253241	0.492047	0.119603	0.89472	0.0419276	0.417647			0.0524832	0.0542158	0.24326	0.405256	0.39427	0.063599			0.548888	0.523158	0.0389457	0.356448	0.611675	0.452227
									0.268867	0.141407	0.0865172	0.674538	0.0752497	0.580585			0.395751	0.0966415	0.0888361	0.369141	0.451452	0.350936			0.0289996	0.0440886		0.531704	0.524866	0.566422
									0.307463	0.156481	0.0523275	0.581224	0.169913	0.566835			0.307721	0.0765031	0.0695991	0.377498	0.403875	0.265222			0.359077	0.628913		0.298501	0.588992	0.593655
									0.101356	0.00928954	0.0606561	0.82424	0.458512	0.300024			0.294165	0.0624002	0.128164	0.466585	0.67181	0.465935			0.170393			0.454157	0.34223	0.293189
									0.30281	0.00867092	0.0886776	0.826195	0.642123	0.619384			0.333228	0.0877316	0.132685	0.433262	0.583481	0.30525						0.535805	0.56903	0.354343
										0.29746	0.0986427	0.577827	0.584424	0.6529			0.312059	0.0603282	0.10891	0.434842	0.249032	0.453654						0.458948		0.384699
										0.0164578	0.0634132	0.502445	0.401532	0.536091			0.45412	0.147097	0.209226	0.603193	0.737919	0.3456						0.561853
										0.00953209	0.0438166	0.794133	0.656101	0.199891			0.407609	0.0387141	0.15612	0.560855	0.465547	0.346989						0.889834
											0.0357061	0.830469	0.483694	0.280543			0.0803755	0.0888996	0.195475	0.50838	0.628944	0.170896
												0.581821	0.372684	0.492486			0.0165309	0.0425517	0.0983323	0.764041	0.491175	0.164659
												0.618867	0.844116	0.628054			0.0547094		0.0876555	0.703892	0.450074	0.268455
												0.871375	0.391708	0.333005			0.328469		0.0514174	0.562461	0.391636	0.441579
												0.695569	0.466676	0.446607			0.162338		0.179846	0.512127	0.391636	0.403399
												0.930653	0.458692	0.262012			0.394128		0.0191389	0.413603	0.501224	0.386641
												0.542416	0.585185	0.627241			0.463009		0.0915885	0.520255	0.678097	0.386079
												0.851461	0.347655	0.323276			0.0421159		0.103113	0.495717	0.447281	0.364389
												0.776501	0.260417	0.507482			0.0371493		0.0410752	0.604135	0.662623	0.416306
													0.08316	0.527949			0.0227372		0.078755	0.464933	0.446291	0.287345
													0.391604	0.585364					0.419383	0.553367	0.583022
													0.53751	0.581986					0.0664894	0.561496	0.41409
													0.415559						0.140681	0.280441
													0.27426						0.22634	0.457991

[truncated: 3 more sheets: Figure S5, Figure S6, Figure S7]
